# Supplementary material for: Impact of battery electric vehicle usage on air quality in three Chinese first-tier cities
Source: Sci Rep. 2024 Jan 2;14:21. doi: 10.1038/s41598-023-50745-6 (PMC10761960; doi:10.1038/s41598-023-50745-6)
Supplement: Supplementary file 1 — Supplementary Information. [file 41598_2023_50745_MOESM1_ESM.zip]

Archive with 7 entries (6 files):
- Supplementary material/Supplementary Data/
- Supplementary material/Supplementary Data/Supplementary Data 1.xlsx
- Supplementary material/Supplementary Data/Supplementary Data 2.xlsx
- Supplementary material/Supplementary Data/Supplementary Data 3.xlsx
- Supplementary material/Supplementary Data/Supplementary Data 4.xlsx
- Supplementary material/Supplementary Data/Supplementary Data 5.xlsx
- Supplementary material/Supplementary Information.docx
