# Supplementary material for: Impact of battery electric vehicle usage on air quality in three Chinese first-tier cities
Source: Sci Rep. 2024 Jan 2;14:21. doi: 10.1038/s41598-023-50745-6 (PMC10761960; doi:10.1038/s41598-023-50745-6)
Supplement: Supplementary file 1 — Supplementary Information. [file 41598_2023_50745_MOESM1_ESM.zip › Supplementary material/Supplementary Data/Supplementary Data 1.xlsx]

## Sheet: Supplementary 1
The number of vehicles in the three major cities
	Beijing	Shanghai	Shenzhen
Private passenger cars/vehicles	122875	16204	8640
Online car-hailing vehicles/vehicles	9769	3869	20690
Rental passenger cars/vehicles	0	2167	12173
A00 vehicles/vehicles	7516	774	718
A0 vehicles/vehicles	7146	1625	616
A vehicles/vehicles	50989	7093	19484
B vehicles/vehicles	7852	193	1785
C vehicles/vehicles	4217	1220	1448
Sedans/vehicles	77720	10905	24051
SUVs/vehicles	43293	8597	3647
MPVs/vehicles	11148	2671	13003
Other vehicle types/vehicles	486	67	802
Total vehicles/vehicles	132647	222,40	415,03
Travel data/records	1288697	239742	297656
