# Supplementary material for: Impact of battery electric vehicle usage on air quality in three Chinese first-tier cities
Source: Sci Rep. 2024 Jan 2;14:21. doi: 10.1038/s41598-023-50745-6 (PMC10761960; doi:10.1038/s41598-023-50745-6)
Supplement: Supplementary file 1 — Supplementary Information. [file 41598_2023_50745_MOESM1_ESM.zip › Supplementary material/Supplementary Data/Supplementary Data 2.xlsx]

## Sheet: Supplementary 2-1
Fig. 1. Carbon emissions of Gasoline vehicles versus BEVs at the same mileage
year	month	Gasoline vehicle emissions	Electric vehicle emissions	Emission reduction	Emission reduction per vehicle
2019	1	4.0776e+06	2.36549e+06	1.7121e+06	8.71802	0.290601
2019	2	4.46937e+06	2.19785e+06	2.27152e+06	11.5666	0.385552
2019	3	6.40729e+06	3.20942e+06	3.19787e+06	16.2835	0.542784
2019	4	8.98523e+06	4.28951e+06	4.69572e+06	23.9106	0.797019
2019	5	1.15126e+07	5.23572e+06	6.27687e+06	31.9617	1.06539
2019	6	1.2781e+07	5.90825e+06	6.87274e+06	34.9959	1.16653
2019	7	1.35391e+07	6.33102e+06	7.20809e+06	36.7035	1.22345
2019	8	1.45212e+07	6.76238e+06	7.75882e+06	39.5078	1.31693
2019	9	1.455e+07	6.49404e+06	8.05593e+06	41.0207	1.36736
2019	10	1.71635e+07	8.0411e+06	9.12235e+06	46.4509	1.54836
2019	11	2.06656e+07	1.09912e+07	9.67449e+06	49.2624	1.64208
2019	12	2.33466e+07	1.40628e+07	9.28378e+06	47.2729	1.57576
2020	1	1.92153e+07	1.15512e+07	7.66417e+06	39.0258	1.30086
2020	2	9.53983e+06	5.38445e+06	4.15538e+06	21.1591	0.705305
2020	3	1.7742e+07	8.85542e+06	8.88656e+06	45.2502	1.50834
2020	4	2.25905e+07	10184927	1.24056e+07	63.169	2.10563
2020	5	2.56793e+07	1.15457e+07	1.41335e+07	71.9678	2.39893
2020	6	2.60598e+07	1.20149e+07	1.40449e+07	71.5165	2.38388
2020	7	2.58425e+07	1.10723e+07	1.47702e+07	75.2097	2.50699
2020	8	2.83653e+07	1.37954e+07	1.45699e+07	74.1898	2.47299
2020	9	3.26817e+07	1.58488e+07	1.68329e+07	85.7131	2.8571
2020	10	2.48429e+07	1.23079e+07	1.2535e+07	63.828	2.1276

## Sheet: Supplementary 2-2
Fig. 2. CO2 Emission reductions per 100 km per month for six types of BEVs
Vehicle type	year	month	Total miles	Amount of electricity	Total carbon emissions from electric vehicles	Total carbon emissions of gasoline/diesel vehicles	The total carbon emission reduction	carbon emissions reduction per 100 kilometers
A	2019&2020	1	9.75694e+06	1.89283e+06	6.79972e+06	1.09749e+07	4.17522e+06	8.14952
A	2019&2020	2	8.19004e+06	1.36003e+06	3.38469e+06	5.90399e+06	2.5193e+06	9.14195
A	2019&2020	3	1.34647e+07	2.13835e+06	5.56527e+06	1.05914e+07	5.02609e+06	10.1665
A	2019&2020	4	1.86456e+07	2.87444e+06	6.55077e+06	1.35671e+07	7.01633e+06	11.0797
A	2019&2020	5	22083968	3.30179e+06	7.33336e+06	1.53819e+07	8.04855e+06	11.2103
A	2019&2020	6	2.2233e+07	3.43068e+06	7.62508e+06	1.55514e+07	7.92628e+06	10.9197
A	2019&2020	7	2.28239e+07	3.61024e+06	7.44313e+06	1.61739e+07	8.73072e+06	11.5649
A	2019&2020	8	2.47697e+07	3.85151e+06	8.76495e+06	1.7053e+07	8.28803e+06	10.4127
A	2019&2020	9	2.49681e+07	3.72712e+06	9.45148e+06	1.85419e+07	9.09037e+06	10.5034
A	2019&2020	10	3.3702e+07	5.14624e+06	8.73764e+06	1.70639e+07	8.32628e+06	10.4553
A	2019	11	4.55845e+07	7.71195e+06	5.25839e+06	9.77356e+06	4.51516e+06	9.90503
A	2019	12	5.09057e+07	9.96331e+06	6.79349e+06	1.09144e+07	4.12095e+06	8.09526
A0	2019&2020	1	49102.4	8751.39	357376	633128	275752	8.08938
A0	2019&2020	2	33636.6	6190.7	173214	336005	162791	8.99822
A0	2019&2020	3	65887.6	9358.71	278783	584165	305383	9.70892
A0	2019&2020	4	76715.8	10947.1	299402	709622	410220	10.7363
A0	2019&2020	5	590356	74375	340368	828393	488025	10.9306
A0	2019&2020	6	1.5368e+06	202277	433404	986314	552911	10.3868
A0	2019&2020	7	1.677e+06	234082	408671	1.03765e+06	628983	11.2302
A0	2019&2020	8	1.61095e+06	221499	394427	841285	446857	9.83598
A0	2019&2020	9	1.64718e+06	211437	441137	979141	538005	10.1788
A0	2019&2020	10	2.41696e+06	422723	514181	949492	435311	8.48117
A0	2019	11	4.90084e+06	1.10811e+06	755568	902386	146818	2.99578
A0	2019	12	5.86974e+06	1.17704e+06	802562	1.08079e+06	278227	4.74002
B	2019&2020	1	365320	69578.2	533674	951836	418161	11.1537
B	2019&2020	2	689769	94957.9	320373	672809	352436	13.2839
B	2019&2020	3	984859	144713	508780	1.15483e+06	646046	14.1912
B	2019&2020	4	1.4721e+06	211506	608128	1.51512e+06	906994	15.1822
B	2019&2020	5	1.81133e+06	256113	745219	1.84389e+06	1.09867e+06	15.1114
B	2019&2020	6	2.55047e+06	372135	848944	2.0686e+06	1.21966e+06	14.9464
B	2019&2020	7	2.8197e+06	421240	806410	1.99644e+06	1.19003e+06	15.1057
B	2019&2020	8	3.65112e+06	528869	1.0601e+06	2.50986e+06	1.44976e+06	14.637
B	2019&2020	9	3.69148e+06	534989	1.16543e+06	2.74129e+06	1.57587e+06	14.5698
B	2019&2020	10	3.83704e+06	574637	983417	2.31119e+06	1.32777e+06	14.5524
B	2019	11	3.90583e+06	706384	481648	985319	503671	12.8954
B	2019	12	3.67895e+06	781338	532755	928083	395328	10.7457
C	2019&2020	1	1.09633e+06	168582	420348	820386	400038	13.253
C	2019&2020	2	1.30182e+06	283560	297570	543622	246053	12.3528
C	2019&2020	3	2257861	442532	474776	984696	509920	14.1274
C	2019&2020	4	2.32087e+06	424113	487045	1.12874e+06	641693	15.495
C	2019&2020	5	2.6539e+06	462291	518195	1.25951e+06	741316	16.0452
C	2019&2020	6	2630015	462817	644170	1.55899e+06	914821	15.9706
C	2019&2020	7	2.4882e+06	449265	641195	1.64778e+06	1.00658e+06	16.6141
C	2019&2020	8	1770386	314335	612162	1.43007e+06	817912	15.5386
C	2019&2020	9	1.20819e+06	212146	677711	1.60644e+06	928731	15.677
C	2019&2020	10	1.76524e+06	319631	566705	1.34188e+06	775175	15.6993
C	2019	11	2.19349e+06	426437	290767	601610	310844	14.1712
C	2019	12	2.46542e+06	553431	377357	676192	298835	12.1211
MPV	2019&2020	1	4.46049e+06	839004	1.73601e+06	3.52853e+06	1.79252e+06	12.8828
MPV	2019&2020	2	4.04295e+06	775523	1.05727e+06	2.15427e+06	1.097e+06	12.82
MPV	2019&2020	3	5.48118e+06	980141	1.51702e+06	3.43072e+06	1.9137e+06	14.0898
MPV	2019&2020	4	8.33485e+06	1.42017e+06	2.01425e+06	4.79702e+06	2.78277e+06	14.6286
MPV	2019&2020	5	1.0946e+07	1.72412e+06	2.44998e+06	5.80108e+06	3.35111e+06	14.5414
MPV	2019&2020	6	1.17856e+07	1.84706e+06	2.5603e+06	5.96077e+06	3.40047e+06	14.345
MPV	2019&2020	7	12202253	1.85296e+06	2.42084e+06	5.84166e+06	3.42082e+06	14.7057
MPV	2019&2020	8	1.17128e+07	1.93195e+06	2.65403e+06	5.92392e+06	3.26989e+06	13.8799
MPV	2019&2020	9	1.1156e+07	1.74729e+06	2.68722e+06	6.21764e+06	3.53042e+06	14.3088
MPV	2019&2020	10	1.15398e+07	1.84976e+06	2.52491e+06	5.73794e+06	3.21303e+06	14.075
MPV	2019	11	1.08168e+07	1.76623e+06	1.20431e+06	2.6541e+06	1.4498e+06	13.4032
MPV	2019	12	1.14356e+07	2.0778e+06	1.41675e+06	2.80594e+06	1.38919e+06	12.1479
SUV	2019&2020	1	1872353	438352	3.98814e+06	6.41965e+06	2.43151e+06	9.32094
SUV	2019&2020	2	4.71879e+06	659168	2.29245e+06	4.43115e+06	2.1387e+06	11.9371
SUV	2019&2020	3	5.13304e+06	929998	3.6415e+06	7.45048e+06	3.80898e+06	12.6135
SUV	2019&2020	4	7.60077e+06	1.30309e+06	4.45011e+06	9.91665e+06	5.46654e+06	13.6074
SUV	2019&2020	5	1.11059e+07	1.79889e+06	5.3214e+06	1.21536e+07	6.83216e+06	13.8898
SUV	2019&2020	6	1.38419e+07	2.27537e+06	5.726e+06	1.2797e+07	7.07103e+06	13.6675
SUV	2019&2020	7	1.57657e+07	2.62731e+06	5.59456e+06	1.27715e+07	7.17691e+06	13.9137
SUV	2019&2020	8	1.85694e+07	2.97085e+06	6.97415e+06	1.52632e+07	8.28905e+06	13.4448
SUV	2019&2020	9	1.96407e+07	3.00838e+06	7.83544e+06	1.73151e+07	9.47971e+06	13.5466
SUV	2019&2020	10	2.09188e+07	3.38551e+06	6.92769e+06	1.47387e+07	7.81099e+06	13.1375
SUV	2019	11	2.31434e+07	4.2913e+06	2.92603e+06	5.83372e+06	2.90769e+06	12.5638
SUV	2019	12	2.79812e+07	5.95152e+06	4.05805e+06	7.05319e+06	2.99514e+06	10.7041

## Sheet: Supplementary 2-3
Fig. 3. Plots of air quality and vehicle travel changes in the three cities
year	month	City	County	Frequency	year	month	City	County	Frequency	year	month	City	County	Frequency
2019	1	Beijing	Changping District	24463	2019	1	Shanghai	Baoshan District	8933	2019	1	Shenzhen	Baoan District	0
2019	1	Beijing	Chaoyang District	69247	2019	1	Shanghai	Chongming District	0	2019	1	Shenzhen	Futian District	9898
2019	1	Beijing	Daxing District	30247	2019	1	Shanghai	Fengxian District	2422	2019	1	Shenzhen	Guangming District	0
2019	1	Beijing	Dongcheng District	9224	2019	1	Shanghai	Hongkou District	1304	2019	1	Shenzhen	Longgang District	0
2019	1	Beijing	Fangshan District	11780	2019	1	Shanghai	Huangpu District	1748	2019	1	Shenzhen	Longhua District	0
2019	1	Beijing	Fengtai District	33203	2019	1	Shanghai	Jiading District	8350	2019	1	Shenzhen	Luohu District	0
2019	1	Beijing	Haidian District	52045	2019	1	Shanghai	Jinshan District	1401	2019	1	Shenzhen	Nanshan District	35609
2019	1	Beijing	Huairou District	3531	2019	1	Shanghai	Jingan District	3332	2019	1	Shenzhen	Pingshan District	0
2019	1	Beijing	Mentougou District	3535	2019	1	Shanghai	Minxing District	22738	2019	1	Shenzhen	Yantian District	0
2019	1	Beijing	Miyun District	2996	2019	1	Shanghai	Pudongxin District	31261	2019	1	Shenzhen	Baoan District	0
2019	1	Beijing	Pinggu District	2938	2019	1	Shanghai	Putuo District	3405	2019	1	Shenzhen	Futian District	7972
2019	1	Beijing	Shijingshan District	9580	2019	1	Shanghai	Qingpu District	3210	2019	1	Shenzhen	Guangming District	0
2019	1	Beijing	Shunyi District	21655	2019	1	Shanghai	Songjiang District	5690	2019	1	Shenzhen	Longgang District	0
2019	1	Beijing	Tongzhou District	30206	2019	1	Shanghai	Xuhui District	5480	2019	1	Shenzhen	Longhua District	0
2019	1	Beijing	Xicheng District	15692	2019	1	Shanghai	Yangpu District	5683	2019	1	Shenzhen	Luohu District	0
2019	1	Beijing	Yanqing District	1568	2019	1	Shanghai	Changning District	2214	2019	1	Shenzhen	Nanshan District	30311
2019	2	Beijing	Changping District	31299	2019	2	Shanghai	Baoshan District	8444	2019	2	Shenzhen	Pingshan District	0
2019	2	Beijing	Chaoyang District	83148	2019	2	Shanghai	Chongming District	0	2019	2	Shenzhen	Yantian District	0
2019	2	Beijing	Daxing District	37411	2019	2	Shanghai	Fengxian District	3229	2019	2	Shenzhen	Baoan District	0
2019	2	Beijing	Dongcheng District	12008	2019	2	Shanghai	Hongkou District	1536	2019	2	Shenzhen	Futian District	12590
2019	2	Beijing	Fangshan District	14049	2019	2	Shanghai	Huangpu District	1696	2019	2	Shenzhen	Guangming District	0
2019	2	Beijing	Fengtai District	38038	2019	2	Shanghai	Jiading District	8761	2019	2	Shenzhen	Longgang District	0
2019	2	Beijing	Haidian District	65152	2019	2	Shanghai	Jinshan District	1954	2019	2	Shenzhen	Longhua District	0
2019	2	Beijing	Huairou District	4746	2019	2	Shanghai	Jingan District	3450	2019	2	Shenzhen	Luohu District	0
2019	2	Beijing	Mentougou District	4722	2019	2	Shanghai	Minxing District	21565	2019	2	Shenzhen	Nanshan District	46393
2019	2	Beijing	Miyun District	4646	2019	2	Shanghai	Pudongxin District	38178	2019	2	Shenzhen	Pingshan District	0
2019	2	Beijing	Pinggu District	5774	2019	2	Shanghai	Putuo District	3765	2019	2	Shenzhen	Yantian District	0
2019	2	Beijing	Shijingshan District	11344	2019	2	Shanghai	Qingpu District	3842	2019	2	Shenzhen	Baoan District	0
2019	2	Beijing	Shunyi District	23922	2019	2	Shanghai	Songjiang District	6576	2019	2	Shenzhen	Futian District	12263
2019	2	Beijing	Tongzhou District	38065	2019	2	Shanghai	Xuhui District	5814	2019	2	Shenzhen	Guangming District	0
2019	2	Beijing	Xicheng District	19812	2019	2	Shanghai	Yangpu District	5089	2019	2	Shenzhen	Longgang District	0
2019	2	Beijing	Yanqing District	5134	2019	2	Shanghai	Changning District	2327	2019	2	Shenzhen	Longhua District	0
2019	3	Beijing	Changping District	53009	2019	3	Shanghai	Baoshan District	13369	2019	3	Shenzhen	Luohu District	0
2019	3	Beijing	Chaoyang District	147609	2019	3	Shanghai	Chongming District	0	2019	3	Shenzhen	Nanshan District	47633
2019	3	Beijing	Daxing District	60978	2019	3	Shanghai	Fengxian District	5208	2019	3	Shenzhen	Pingshan District	0
2019	3	Beijing	Dongcheng District	18952	2019	3	Shanghai	Hongkou District	2700	2019	3	Shenzhen	Yantian District	0
2019	3	Beijing	Fangshan District	25136	2019	3	Shanghai	Huangpu District	2790	2019	3	Shenzhen	Baoan District	0
2019	3	Beijing	Fengtai District	67299	2019	3	Shanghai	Jiading District	14801	2019	3	Shenzhen	Futian District	12997
2019	3	Beijing	Haidian District	114910	2019	3	Shanghai	Jinshan District	2739	2019	3	Shenzhen	Guangming District	0
2019	3	Beijing	Huairou District	8434	2019	3	Shanghai	Jingan District	5703	2019	3	Shenzhen	Longgang District	0
2019	3	Beijing	Mentougou District	6976	2019	3	Shanghai	Minxing District	39075	2019	3	Shenzhen	Longhua District	0
2019	3	Beijing	Miyun District	5644	2019	3	Shanghai	Pudongxin District	58217	2019	3	Shenzhen	Luohu District	0
2019	3	Beijing	Pinggu District	9552	2019	3	Shanghai	Putuo District	6404	2019	3	Shenzhen	Nanshan District	57438
2019	3	Beijing	Shijingshan District	17564	2019	3	Shanghai	Qingpu District	6855	2019	3	Shenzhen	Pingshan District	0
2019	3	Beijing	Shunyi District	38817	2019	3	Shanghai	Songjiang District	11525	2019	3	Shenzhen	Yantian District	0
2019	3	Beijing	Tongzhou District	62480	2019	3	Shanghai	Xuhui District	11816	2019	3	Shenzhen	Baoan District	0
2019	3	Beijing	Xicheng District	33684	2019	3	Shanghai	Yangpu District	8481	2019	3	Shenzhen	Futian District	11077
2019	3	Beijing	Yanqing District	9106	2019	3	Shanghai	Changning District	4585	2019	3	Shenzhen	Guangming District	0
2019	4	Beijing	Changping District	94894	2019	4	Shanghai	Baoshan District	14314	2019	4	Shenzhen	Longgang District	0
2019	4	Beijing	Chaoyang District	227021	2019	4	Shanghai	Chongming District	0	2019	4	Shenzhen	Longhua District	0
2019	4	Beijing	Daxing District	107022	2019	4	Shanghai	Fengxian District	6338	2019	4	Shenzhen	Luohu District	0
2019	4	Beijing	Dongcheng District	31034	2019	4	Shanghai	Hongkou District	3214	2019	4	Shenzhen	Nanshan District	54107
2019	4	Beijing	Fangshan District	51828	2019	4	Shanghai	Huangpu District	3186	2019	4	Shenzhen	Pingshan District	0
2019	4	Beijing	Fengtai District	121159	2019	4	Shanghai	Jiading District	16537	2019	4	Shenzhen	Yantian District	0
2019	4	Beijing	Haidian District	211203	2019	4	Shanghai	Jinshan District	3476	2019	4	Shenzhen	Baoan District	0
2019	4	Beijing	Huairou District	18316	2019	4	Shanghai	Jingan District	6820	2019	4	Shenzhen	Futian District	11329
2019	4	Beijing	Mentougou District	14151	2019	4	Shanghai	Minxing District	38528	2019	4	Shenzhen	Guangming District	0
2019	4	Beijing	Miyun District	11502	2019	4	Shanghai	Pudongxin District	67031	2019	4	Shenzhen	Longgang District	0
2019	4	Beijing	Pinggu District	15395	2019	4	Shanghai	Putuo District	7436	2019	4	Shenzhen	Longhua District	0
2019	4	Beijing	Shijingshan District	34880	2019	4	Shanghai	Qingpu District	8056	2019	4	Shenzhen	Luohu District	0
2019	4	Beijing	Shunyi District	62761	2019	4	Shanghai	Songjiang District	12856	2019	4	Shenzhen	Nanshan District	57962
2019	4	Beijing	Tongzhou District	99865	2019	4	Shanghai	Xuhui District	13219	2019	4	Shenzhen	Pingshan District	0
2019	4	Beijing	Xicheng District	56357	2019	4	Shanghai	Yangpu District	8473	2019	4	Shenzhen	Yantian District	0
2019	4	Beijing	Yanqing District	13679	2019	4	Shanghai	Changning District	4771	2019	4	Shenzhen	Baoan District	0
2019	5	Beijing	Changping District	132827	2019	5	Shanghai	Baoshan District	17690	2019	5	Shenzhen	Futian District	13682
2019	5	Beijing	Chaoyang District	294512	2019	5	Shanghai	Chongming District	0	2019	5	Shenzhen	Guangming District	0
2019	5	Beijing	Daxing District	144559	2019	5	Shanghai	Fengxian District	7940	2019	5	Shenzhen	Longgang District	0
2019	5	Beijing	Dongcheng District	40278	2019	5	Shanghai	Hongkou District	3531	2019	5	Shenzhen	Longhua District	0
2019	5	Beijing	Fangshan District	71803	2019	5	Shanghai	Huangpu District	3803	2019	5	Shenzhen	Luohu District	0
2019	5	Beijing	Fengtai District	165253	2019	5	Shanghai	Jiading District	20736	2019	5	Shenzhen	Nanshan District	64249
2019	5	Beijing	Haidian District	285719	2019	5	Shanghai	Jinshan District	4028	2019	5	Shenzhen	Pingshan District	0
2019	5	Beijing	Huairou District	28196	2019	5	Shanghai	Jingan District	8109	2019	5	Shenzhen	Yantian District	0
2019	5	Beijing	Mentougou District	21115	2019	5	Shanghai	Minxing District	44661	2019	5	Shenzhen	Baoan District	0
2019	5	Beijing	Miyun District	17519	2019	5	Shanghai	Pudongxin District	83708	2019	5	Shenzhen	Futian District	14332
2019	5	Beijing	Pinggu District	19688	2019	5	Shanghai	Putuo District	8589	2019	5	Shenzhen	Guangming District	0
2019	5	Beijing	Shijingshan District	48618	2019	5	Shanghai	Qingpu District	10819	2019	5	Shenzhen	Longgang District	0
2019	5	Beijing	Shunyi District	84332	2019	5	Shanghai	Songjiang District	16120	2019	5	Shenzhen	Longhua District	0
2019	5	Beijing	Tongzhou District	137597	2019	5	Shanghai	Xuhui District	14382	2019	5	Shenzhen	Luohu District	0
2019	5	Beijing	Xicheng District	71982	2019	5	Shanghai	Yangpu District	10486	2019	5	Shenzhen	Nanshan District	66083
2019	5	Beijing	Yanqing District	18372	2019	5	Shanghai	Changning District	5583	2019	5	Shenzhen	Pingshan District	0
2019	6	Beijing	Changping District	162254	2019	6	Shanghai	Baoshan District	21534	2019	6	Shenzhen	Yantian District	0
2019	6	Beijing	Chaoyang District	345960	2019	6	Shanghai	Chongming District	0	2019	6	Shenzhen	Baoan District	0
2019	6	Beijing	Daxing District	178272	2019	6	Shanghai	Fengxian District	12288	2019	6	Shenzhen	Futian District	15855
2019	6	Beijing	Dongcheng District	48757	2019	6	Shanghai	Hongkou District	4040	2019	6	Shenzhen	Guangming District	0
2019	6	Beijing	Fangshan District	93498	2019	6	Shanghai	Huangpu District	4677	2019	6	Shenzhen	Longgang District	0
2019	6	Beijing	Fengtai District	200158	2019	6	Shanghai	Jiading District	24593	2019	6	Shenzhen	Longhua District	0
2019	6	Beijing	Haidian District	349885	2019	6	Shanghai	Jinshan District	6724	2019	6	Shenzhen	Luohu District	0
2019	6	Beijing	Huairou District	36608	2019	6	Shanghai	Jingan District	9052	2019	6	Shenzhen	Nanshan District	75548
2019	6	Beijing	Mentougou District	27199	2019	6	Shanghai	Minxing District	48189	2019	6	Shenzhen	Pingshan District	0
2019	6	Beijing	Miyun District	23266	2019	6	Shanghai	Pudongxin District	105578	2019	6	Shenzhen	Yantian District	0
2019	6	Beijing	Pinggu District	23666	2019	6	Shanghai	Putuo District	9256	2019	6	Shenzhen	Baoan District	0
2019	6	Beijing	Shijingshan District	60921	2019	6	Shanghai	Qingpu District	13950	2019	6	Shenzhen	Futian District	13662
2019	6	Beijing	Shunyi District	101176	2019	6	Shanghai	Songjiang District	20016	2019	6	Shenzhen	Guangming District	0
2019	6	Beijing	Tongzhou District	167646	2019	6	Shanghai	Xuhui District	13981	2019	6	Shenzhen	Longgang District	0
2019	6	Beijing	Xicheng District	86819	2019	6	Shanghai	Yangpu District	11372	2019	6	Shenzhen	Longhua District	0
2019	6	Beijing	Yanqing District	21459	2019	6	Shanghai	Changning District	5906	2019	6	Shenzhen	Luohu District	0
2019	7	Beijing	Changping District	173799	2019	7	Shanghai	Baoshan District	21486	2019	7	Shenzhen	Nanshan District	67020
2019	7	Beijing	Chaoyang District	373266	2019	7	Shanghai	Chongming District	0	2019	7	Shenzhen	Pingshan District	0
2019	7	Beijing	Daxing District	193287	2019	7	Shanghai	Fengxian District	12642	2019	7	Shenzhen	Yantian District	0
2019	7	Beijing	Dongcheng District	52867	2019	7	Shanghai	Hongkou District	4073	2019	7	Shenzhen	Baoan District	0
2019	7	Beijing	Fangshan District	100270	2019	7	Shanghai	Huangpu District	4839	2019	7	Shenzhen	Futian District	15032
2019	7	Beijing	Fengtai District	219483	2019	7	Shanghai	Jiading District	25428	2019	7	Shenzhen	Guangming District	0
2019	7	Beijing	Haidian District	373116	2019	7	Shanghai	Jinshan District	6694	2019	7	Shenzhen	Longgang District	0
2019	7	Beijing	Huairou District	38661	2019	7	Shanghai	Jingan District	10038	2019	7	Shenzhen	Longhua District	0
2019	7	Beijing	Mentougou District	29315	2019	7	Shanghai	Minxing District	47992	2019	7	Shenzhen	Luohu District	0
2019	7	Beijing	Miyun District	24493	2019	7	Shanghai	Pudongxin District	106367	2019	7	Shenzhen	Nanshan District	73473
2019	7	Beijing	Pinggu District	25291	2019	7	Shanghai	Putuo District	10083	2019	7	Shenzhen	Pingshan District	0
2019	7	Beijing	Shijingshan District	66461	2019	7	Shanghai	Qingpu District	14470	2019	7	Shenzhen	Yantian District	0
2019	7	Beijing	Shunyi District	111069	2019	7	Shanghai	Songjiang District	20715	2019	7	Shenzhen	Baoan District	0
2019	7	Beijing	Tongzhou District	181683	2019	7	Shanghai	Xuhui District	12967	2019	7	Shenzhen	Futian District	10710
2019	7	Beijing	Xicheng District	92251	2019	7	Shanghai	Yangpu District	11468	2019	7	Shenzhen	Guangming District	0
2019	7	Beijing	Yanqing District	22766	2019	7	Shanghai	Changning District	5355	2019	7	Shenzhen	Longgang District	0
2019	8	Beijing	Changping District	177431	2019	8	Shanghai	Baoshan District	22848	2019	8	Shenzhen	Longhua District	0
2019	8	Beijing	Chaoyang District	374253	2019	8	Shanghai	Chongming District	0	2019	8	Shenzhen	Luohu District	0
2019	8	Beijing	Daxing District	198702	2019	8	Shanghai	Fengxian District	12824	2019	8	Shenzhen	Nanshan District	53892
2019	8	Beijing	Dongcheng District	52592	2019	8	Shanghai	Hongkou District	3910	2019	8	Shenzhen	Pingshan District	0
2019	8	Beijing	Fangshan District	107296	2019	8	Shanghai	Huangpu District	4926	2019	8	Shenzhen	Yantian District	0
2019	8	Beijing	Fengtai District	222015	2019	8	Shanghai	Jiading District	27358	2019	8	Shenzhen	Baoan District	0
2019	8	Beijing	Haidian District	373942	2019	8	Shanghai	Jinshan District	7222	2019	8	Shenzhen	Futian District	5261
2019	8	Beijing	Huairou District	42612	2019	8	Shanghai	Jingan District	10260	2019	8	Shenzhen	Guangming District	0
2019	8	Beijing	Mentougou District	30636	2019	8	Shanghai	Minxing District	50862	2019	8	Shenzhen	Longgang District	0
2019	8	Beijing	Miyun District	25516	2019	8	Shanghai	Pudongxin District	109486	2019	8	Shenzhen	Longhua District	0
2019	8	Beijing	Pinggu District	25975	2019	8	Shanghai	Putuo District	10497	2019	8	Shenzhen	Luohu District	0
2019	8	Beijing	Shijingshan District	69054	2019	8	Shanghai	Qingpu District	16166	2019	8	Shenzhen	Nanshan District	26719
2019	8	Beijing	Shunyi District	114590	2019	8	Shanghai	Songjiang District	22053	2019	8	Shenzhen	Pingshan District	0
2019	8	Beijing	Tongzhou District	190628	2019	8	Shanghai	Xuhui District	12495	2019	8	Shenzhen	Yantian District	0
2019	8	Beijing	Xicheng District	90659	2019	8	Shanghai	Yangpu District	11567	2019	8	Shenzhen	Baoan District	0
2019	8	Beijing	Yanqing District	26161	2019	8	Shanghai	Changning District	5774	2019	8	Shenzhen	Futian District	11646
2019	9	Beijing	Changping District	186767	2019	9	Shanghai	Baoshan District	23445	2019	9	Shenzhen	Guangming District	0
2019	9	Beijing	Chaoyang District	379220	2019	9	Shanghai	Chongming District	0	2019	9	Shenzhen	Longgang District	0
2019	9	Beijing	Daxing District	200346	2019	9	Shanghai	Fengxian District	12843	2019	9	Shenzhen	Longhua District	0
2019	9	Beijing	Dongcheng District	51767	2019	9	Shanghai	Hongkou District	4234	2019	9	Shenzhen	Luohu District	0
2019	9	Beijing	Fangshan District	110503	2019	9	Shanghai	Huangpu District	4856	2019	9	Shenzhen	Nanshan District	58154
2019	9	Beijing	Fengtai District	226664	2019	9	Shanghai	Jiading District	26458	2019	9	Shenzhen	Pingshan District	0
2019	9	Beijing	Haidian District	401931	2019	9	Shanghai	Jinshan District	6836	2019	9	Shenzhen	Yantian District	0
2019	9	Beijing	Huairou District	46379	2019	9	Shanghai	Jingan District	10902	2019	9	Shenzhen	Baoan District	0
2019	9	Beijing	Mentougou District	31574	2019	9	Shanghai	Minxing District	52557	2019	9	Shenzhen	Futian District	12421
2019	9	Beijing	Miyun District	26383	2019	9	Shanghai	Pudongxin District	114917	2019	9	Shenzhen	Guangming District	0
2019	9	Beijing	Pinggu District	25516	2019	9	Shanghai	Putuo District	11067	2019	9	Shenzhen	Longgang District	0
2019	9	Beijing	Shijingshan District	71953	2019	9	Shanghai	Qingpu District	16530	2019	9	Shenzhen	Longhua District	0
2019	9	Beijing	Shunyi District	116854	2019	9	Shanghai	Songjiang District	22588	2019	9	Shenzhen	Luohu District	0
2019	9	Beijing	Tongzhou District	201746	2019	9	Shanghai	Xuhui District	13252	2019	9	Shenzhen	Nanshan District	65002
2019	9	Beijing	Xicheng District	92555	2019	9	Shanghai	Yangpu District	12278	2019	9	Shenzhen	Pingshan District	0
2019	9	Beijing	Yanqing District	26208	2019	9	Shanghai	Changning District	6301	2019	9	Shenzhen	Yantian District	0
2019	10	Beijing	Changping District	206214	2019	10	Shanghai	Baoshan District	28819	2019	10	Shenzhen	Baoan District	0
2019	10	Beijing	Chaoyang District	420463	2019	10	Shanghai	Chongming District	0	2019	10	Shenzhen	Futian District	14052
2019	10	Beijing	Daxing District	225931	2019	10	Shanghai	Fengxian District	14652	2019	10	Shenzhen	Guangming District	0
2019	10	Beijing	Dongcheng District	58995	2019	10	Shanghai	Hongkou District	5054	2019	10	Shenzhen	Longgang District	0
2019	10	Beijing	Fangshan District	128676	2019	10	Shanghai	Huangpu District	5918	2019	10	Shenzhen	Longhua District	0
2019	10	Beijing	Fengtai District	251804	2019	10	Shanghai	Jiading District	31375	2019	10	Shenzhen	Luohu District	0
2019	10	Beijing	Haidian District	427555	2019	10	Shanghai	Jinshan District	8407	2019	10	Shenzhen	Nanshan District	72852
2019	10	Beijing	Huairou District	53606	2019	10	Shanghai	Jingan District	13882	2019	10	Shenzhen	Pingshan District	0
2019	10	Beijing	Mentougou District	36219	2019	10	Shanghai	Minxing District	64464	2019	10	Shenzhen	Yantian District	0
2019	10	Beijing	Miyun District	33250	2019	10	Shanghai	Pudongxin District	145968	2019	10	Shenzhen	Baoan District	0
2019	10	Beijing	Pinggu District	29674	2019	10	Shanghai	Putuo District	13633	2019	10	Shenzhen	Futian District	13528
2019	10	Beijing	Shijingshan District	78988	2019	10	Shanghai	Qingpu District	18755	2019	10	Shenzhen	Guangming District	0
2019	10	Beijing	Shunyi District	133943	2019	10	Shanghai	Songjiang District	27151	2019	10	Shenzhen	Longgang District	0
2019	10	Beijing	Tongzhou District	223693	2019	10	Shanghai	Xuhui District	16979	2019	10	Shenzhen	Longhua District	0
2019	10	Beijing	Xicheng District	103168	2019	10	Shanghai	Yangpu District	14998	2019	10	Shenzhen	Luohu District	0
2019	10	Beijing	Yanqing District	30096	2019	10	Shanghai	Changning District	7375	2019	10	Shenzhen	Nanshan District	70893
2019	11	Beijing	Changping District	254053	2019	11	Shanghai	Baoshan District	37244	2019	11	Shenzhen	Pingshan District	0
2019	11	Beijing	Chaoyang District	530637	2019	11	Shanghai	Chongming District	0	2019	11	Shenzhen	Yantian District	0
2019	11	Beijing	Daxing District	293387	2019	11	Shanghai	Fengxian District	18606	2019	11	Shenzhen	Baoan District	0
2019	11	Beijing	Dongcheng District	76391	2019	11	Shanghai	Hongkou District	7384	2019	11	Shenzhen	Futian District	12404
2019	11	Beijing	Fangshan District	161542	2019	11	Shanghai	Huangpu District	6674	2019	11	Shenzhen	Guangming District	0
2019	11	Beijing	Fengtai District	319923	2019	11	Shanghai	Jiading District	41017	2019	11	Shenzhen	Longgang District	0
2019	11	Beijing	Haidian District	540926	2019	11	Shanghai	Jinshan District	9908	2019	11	Shenzhen	Longhua District	0
2019	11	Beijing	Huairou District	64940	2019	11	Shanghai	Jingan District	17341	2019	11	Shenzhen	Luohu District	0
2019	11	Beijing	Mentougou District	46232	2019	11	Shanghai	Minxing District	81430	2019	11	Shenzhen	Nanshan District	67063
2019	11	Beijing	Miyun District	41563	2019	11	Shanghai	Pudongxin District	202810	2019	11	Shenzhen	Pingshan District	0
2019	11	Beijing	Pinggu District	34355	2019	11	Shanghai	Putuo District	18027	2019	11	Shenzhen	Yantian District	0
2019	11	Beijing	Shijingshan District	100359	2019	11	Shanghai	Qingpu District	22192	2019	11	Shenzhen	Baoan District	0
2019	11	Beijing	Shunyi District	170641	2019	11	Shanghai	Songjiang District	32366	2019	11	Shenzhen	Futian District	12453
2019	11	Beijing	Tongzhou District	276563	2019	11	Shanghai	Xuhui District	20747	2019	11	Shenzhen	Guangming District	0
2019	11	Beijing	Xicheng District	136226	2019	11	Shanghai	Yangpu District	20052	2019	11	Shenzhen	Longgang District	0
2019	11	Beijing	Yanqing District	30029	2019	11	Shanghai	Changning District	9932	2019	11	Shenzhen	Longhua District	0
2019	12	Beijing	Changping District	277183	2019	12	Shanghai	Baoshan District	62658	2019	12	Shenzhen	Luohu District	0
2019	12	Beijing	Chaoyang District	624010	2019	12	Shanghai	Chongming District	0	2019	12	Shenzhen	Nanshan District	62778
2019	12	Beijing	Daxing District	323455	2019	12	Shanghai	Fengxian District	31733	2019	12	Shenzhen	Pingshan District	0
2019	12	Beijing	Dongcheng District	92187	2019	12	Shanghai	Hongkou District	12234	2019	12	Shenzhen	Yantian District	0
2019	12	Beijing	Fangshan District	172939	2019	12	Shanghai	Huangpu District	11994	2019	12	Shenzhen	Baoan District	0
2019	12	Beijing	Fengtai District	367288	2019	12	Shanghai	Jiading District	64963	2019	12	Shenzhen	Futian District	14826
2019	12	Beijing	Haidian District	623492	2019	12	Shanghai	Jinshan District	15391	2019	12	Shenzhen	Guangming District	0
2019	12	Beijing	Huairou District	68276	2019	12	Shanghai	Jingan District	28046	2019	12	Shenzhen	Longgang District	0
2019	12	Beijing	Mentougou District	52178	2019	12	Shanghai	Minxing District	135233	2019	12	Shenzhen	Longhua District	0
2019	12	Beijing	Miyun District	46395	2019	12	Shanghai	Pudongxin District	303618	2019	12	Shenzhen	Luohu District	0
2019	12	Beijing	Pinggu District	37229	2019	12	Shanghai	Putuo District	28192	2019	12	Shenzhen	Nanshan District	75255
2019	12	Beijing	Shijingshan District	117653	2019	12	Shanghai	Qingpu District	35815	2019	12	Shenzhen	Pingshan District	0
2019	12	Beijing	Shunyi District	201151	2019	12	Shanghai	Songjiang District	54508	2019	12	Shenzhen	Yantian District	0
2019	12	Beijing	Tongzhou District	299875	2019	12	Shanghai	Xuhui District	33217	2019	12	Shenzhen	Baoan District	0
2019	12	Beijing	Xicheng District	162657	2019	12	Shanghai	Yangpu District	31829	2019	12	Shenzhen	Futian District	13480
2019	12	Beijing	Yanqing District	30668	2019	12	Shanghai	Changning District	16915	2019	12	Shenzhen	Guangming District	0
2020	13	Beijing	Changping District	232021	2020	13	Shanghai	Baoshan District	59981	2020	13	Shenzhen	Longgang District	0
2020	13	Beijing	Chaoyang District	506891	2020	13	Shanghai	Chongming District	0	2020	13	Shenzhen	Longhua District	0
2020	13	Beijing	Daxing District	257847	2020	13	Shanghai	Fengxian District	32180	2020	13	Shenzhen	Luohu District	0
2020	13	Beijing	Dongcheng District	77776	2020	13	Shanghai	Hongkou District	11251	2020	13	Shenzhen	Nanshan District	64625
2020	13	Beijing	Fangshan District	144683	2020	13	Shanghai	Huangpu District	11291	2020	13	Shenzhen	Pingshan District	0
2020	13	Beijing	Fengtai District	304093	2020	13	Shanghai	Jiading District	56742	2020	13	Shenzhen	Yantian District	0
2020	13	Beijing	Haidian District	503324	2020	13	Shanghai	Jinshan District	16401	2020	13
2020	13	Beijing	Huairou District	64330	2020	13	Shanghai	Jingan District	25886	2020	13
2020	13	Beijing	Mentougou District	49194	2020	13	Shanghai	Minxing District	120505	2020	13
2020	13	Beijing	Miyun District	47119	2020	13	Shanghai	Pudongxin District	264281	2020	13
2020	13	Beijing	Pinggu District	35009	2020	13	Shanghai	Putuo District	24977	2020	13
2020	13	Beijing	Shijingshan District	102117	2020	13	Shanghai	Qingpu District	33966	2020	13
2020	13	Beijing	Shunyi District	179234	2020	13	Shanghai	Songjiang District	51062	2020	13
2020	13	Beijing	Tongzhou District	248170	2020	13	Shanghai	Xuhui District	28883	2020	13
2020	13	Beijing	Xicheng District	134976	2020	13	Shanghai	Yangpu District	27442	2020	13
2020	13	Beijing	Yanqing District	29219	2020	13	Shanghai	Changning District	15866	2020	13
2020	14	Beijing	Changping District	117075	2020	14	Shanghai	Baoshan District	37912	2020	14
2020	14	Beijing	Chaoyang District	238117	2020	14	Shanghai	Chongming District	0	2020	14
2020	14	Beijing	Daxing District	132763	2020	14	Shanghai	Fengxian District	20827	2020	14
2020	14	Beijing	Dongcheng District	37749	2020	14	Shanghai	Hongkou District	7153	2020	14
2020	14	Beijing	Fangshan District	71205	2020	14	Shanghai	Huangpu District	6643	2020	14
2020	14	Beijing	Fengtai District	150068	2020	14	Shanghai	Jiading District	32732	2020	14
2020	14	Beijing	Haidian District	232343	2020	14	Shanghai	Jinshan District	10106	2020	14
2020	14	Beijing	Huairou District	31441	2020	14	Shanghai	Jingan District	15254	2020	14
2020	14	Beijing	Mentougou District	27656	2020	14	Shanghai	Minxing District	61449	2020	14
2020	14	Beijing	Miyun District	24537	2020	14	Shanghai	Pudongxin District	148216	2020	14
2020	14	Beijing	Pinggu District	20494	2020	14	Shanghai	Putuo District	14134	2020	14
2020	14	Beijing	Shijingshan District	52806	2020	14	Shanghai	Qingpu District	18573	2020	14
2020	14	Beijing	Shunyi District	96765	2020	14	Shanghai	Songjiang District	30264	2020	14
2020	14	Beijing	Tongzhou District	132386	2020	14	Shanghai	Xuhui District	15676	2020	14
2020	14	Beijing	Xicheng District	68456	2020	14	Shanghai	Yangpu District	15511	2020	14
2020	14	Beijing	Yanqing District	15891	2020	14	Shanghai	Changning District	9062	2020	14
2020	15	Beijing	Changping District	200489	2020	15	Shanghai	Baoshan District	64046	2020	15
2020	15	Beijing	Chaoyang District	426189	2020	15	Shanghai	Chongming District	0	2020	15
2020	15	Beijing	Daxing District	213364	2020	15	Shanghai	Fengxian District	32255	2020	15
2020	15	Beijing	Dongcheng District	58606	2020	15	Shanghai	Hongkou District	12328	2020	15
2020	15	Beijing	Fangshan District	117878	2020	15	Shanghai	Huangpu District	13576	2020	15
2020	15	Beijing	Fengtai District	237393	2020	15	Shanghai	Jiading District	58112	2020	15
2020	15	Beijing	Haidian District	397591	2020	15	Shanghai	Jinshan District	15281	2020	15
2020	15	Beijing	Huairou District	49554	2020	15	Shanghai	Jingan District	28617	2020	15
2020	15	Beijing	Mentougou District	42685	2020	15	Shanghai	Minxing District	109307	2020	15
2020	15	Beijing	Miyun District	36404	2020	15	Shanghai	Pudongxin District	246515	2020	15
2020	15	Beijing	Pinggu District	28418	2020	15	Shanghai	Putuo District	27657	2020	15
2020	15	Beijing	Shijingshan District	80654	2020	15	Shanghai	Qingpu District	32873	2020	15
2020	15	Beijing	Shunyi District	146950	2020	15	Shanghai	Songjiang District	50616	2020	15
2020	15	Beijing	Tongzhou District	221668	2020	15	Shanghai	Xuhui District	30978	2020	15
2020	15	Beijing	Xicheng District	107709	2020	15	Shanghai	Yangpu District	28577	2020	15
2020	15	Beijing	Yanqing District	23607	2020	15	Shanghai	Changning District	17925	2020	15
2020	16	Beijing	Changping District	246395	2020	16	Shanghai	Baoshan District	72470	2020	16
2020	16	Beijing	Chaoyang District	536412	2020	16	Shanghai	Chongming District	0	2020	16
2020	16	Beijing	Daxing District	266119	2020	16	Shanghai	Fengxian District	37586	2020	16
2020	16	Beijing	Dongcheng District	74720	2020	16	Shanghai	Hongkou District	14328	2020	16
2020	16	Beijing	Fangshan District	144485	2020	16	Shanghai	Huangpu District	15706	2020	16
2020	16	Beijing	Fengtai District	296107	2020	16	Shanghai	Jiading District	67515	2020	16
2020	16	Beijing	Haidian District	493444	2020	16	Shanghai	Jinshan District	17840	2020	16
2020	16	Beijing	Huairou District	60261	2020	16	Shanghai	Jingan District	32483	2020	16
2020	16	Beijing	Mentougou District	50258	2020	16	Shanghai	Minxing District	133039	2020	16
2020	16	Beijing	Miyun District	45067	2020	16	Shanghai	Pudongxin District	278028	2020	16
2020	16	Beijing	Pinggu District	34877	2020	16	Shanghai	Putuo District	32427	2020	16
2020	16	Beijing	Shijingshan District	98932	2020	16	Shanghai	Qingpu District	40412	2020	16
2020	16	Beijing	Shunyi District	178153	2020	16	Shanghai	Songjiang District	60271	2020	16
2020	16	Beijing	Tongzhou District	267600	2020	16	Shanghai	Xuhui District	35331	2020	16
2020	16	Beijing	Xicheng District	134840	2020	16	Shanghai	Yangpu District	32862	2020	16
2020	16	Beijing	Yanqing District	32154	2020	16	Shanghai	Changning District	20611	2020	16
2020	17	Beijing	Changping District	289175	2020	17	Shanghai	Baoshan District	75513	2020	17
2020	17	Beijing	Chaoyang District	619998	2020	17	Shanghai	Chongming District	0	2020	17
2020	17	Beijing	Daxing District	320914	2020	17	Shanghai	Fengxian District	40258	2020	17
2020	17	Beijing	Dongcheng District	87182	2020	17	Shanghai	Hongkou District	13684	2020	17
2020	17	Beijing	Fangshan District	172960	2020	17	Shanghai	Huangpu District	15484	2020	17
2020	17	Beijing	Fengtai District	348935	2020	17	Shanghai	Jiading District	71250	2020	17
2020	17	Beijing	Haidian District	574122	2020	17	Shanghai	Jinshan District	18655	2020	17
2020	17	Beijing	Huairou District	74161	2020	17	Shanghai	Jingan District	30959	2020	17
2020	17	Beijing	Mentougou District	60951	2020	17	Shanghai	Minxing District	146320	2020	17
2020	17	Beijing	Miyun District	53080	2020	17	Shanghai	Pudongxin District	293671	2020	17
2020	17	Beijing	Pinggu District	40009	2020	17	Shanghai	Putuo District	31730	2020	17
2020	17	Beijing	Shijingshan District	114340	2020	17	Shanghai	Qingpu District	45059	2020	17
2020	17	Beijing	Shunyi District	210356	2020	17	Shanghai	Songjiang District	63454	2020	17
2020	17	Beijing	Tongzhou District	312273	2020	17	Shanghai	Xuhui District	34495	2020	17
2020	17	Beijing	Xicheng District	148688	2020	17	Shanghai	Yangpu District	32391	2020	17
2020	17	Beijing	Yanqing District	42353	2020	17	Shanghai	Changning District	20941	2020	17
2020	18	Beijing	Changping District	286953	2020	18	Shanghai	Baoshan District	79889	2020	18
2020	18	Beijing	Chaoyang District	639731	2020	18	Shanghai	Chongming District	0	2020	18
2020	18	Beijing	Daxing District	305591	2020	18	Shanghai	Fengxian District	40449	2020	18
2020	18	Beijing	Dongcheng District	89578	2020	18	Shanghai	Hongkou District	13726	2020	18
2020	18	Beijing	Fangshan District	168725	2020	18	Shanghai	Huangpu District	16065	2020	18
2020	18	Beijing	Fengtai District	320175	2020	18	Shanghai	Jiading District	73348	2020	18
2020	18	Beijing	Haidian District	589051	2020	18	Shanghai	Jinshan District	19086	2020	18
2020	18	Beijing	Huairou District	75426	2020	18	Shanghai	Jingan District	31904	2020	18
2020	18	Beijing	Mentougou District	59940	2020	18	Shanghai	Minxing District	156462	2020	18
2020	18	Beijing	Miyun District	52533	2020	18	Shanghai	Pudongxin District	313973	2020	18
2020	18	Beijing	Pinggu District	38629	2020	18	Shanghai	Putuo District	32336	2020	18
2020	18	Beijing	Shijingshan District	114143	2020	18	Shanghai	Qingpu District	45620	2020	18
2020	18	Beijing	Shunyi District	217087	2020	18	Shanghai	Songjiang District	65564	2020	18
2020	18	Beijing	Tongzhou District	315110	2020	18	Shanghai	Xuhui District	35670	2020	18
2020	18	Beijing	Xicheng District	151579	2020	18	Shanghai	Yangpu District	34967	2020	18
2020	18	Beijing	Yanqing District	41054	2020	18	Shanghai	Changning District	21464	2020	18
2020	19	Beijing	Changping District	230003	2020	19	Shanghai	Baoshan District	77460	2020	19
2020	19	Beijing	Chaoyang District	525007	2020	19	Shanghai	Chongming District	0	2020	19
2020	19	Beijing	Daxing District	247383	2020	19	Shanghai	Fengxian District	37992	2020	19
2020	19	Beijing	Dongcheng District	73273	2020	19	Shanghai	Hongkou District	13115	2020	19
2020	19	Beijing	Fangshan District	138274	2020	19	Shanghai	Huangpu District	15559	2020	19
2020	19	Beijing	Fengtai District	267661	2020	19	Shanghai	Jiading District	68243	2020	19
2020	19	Beijing	Haidian District	481992	2020	19	Shanghai	Jinshan District	18452	2020	19
2020	19	Beijing	Huairou District	59947	2020	19	Shanghai	Jingan District	31268	2020	19
2020	19	Beijing	Mentougou District	48491	2020	19	Shanghai	Minxing District	147565	2020	19
2020	19	Beijing	Miyun District	41422	2020	19	Shanghai	Pudongxin District	292149	2020	19
2020	19	Beijing	Pinggu District	33089	2020	19	Shanghai	Putuo District	29825	2020	19
2020	19	Beijing	Shijingshan District	91092	2020	19	Shanghai	Qingpu District	42817	2020	19
2020	19	Beijing	Shunyi District	169297	2020	19	Shanghai	Songjiang District	62054	2020	19
2020	19	Beijing	Tongzhou District	248943	2020	19	Shanghai	Xuhui District	33208	2020	19
2020	19	Beijing	Xicheng District	130305	2020	19	Shanghai	Yangpu District	32877	2020	19
2020	19	Beijing	Yanqing District	31774	2020	19	Shanghai	Changning District	19282	2020	19
2020	20	Beijing	Changping District	302490	2020	20	Shanghai	Baoshan District	80302	2020	20
2020	20	Beijing	Chaoyang District	681120	2020	20	Shanghai	Chongming District	0	2020	20
2020	20	Beijing	Daxing District	338546	2020	20	Shanghai	Fengxian District	39169	2020	20
2020	20	Beijing	Dongcheng District	99268	2020	20	Shanghai	Hongkou District	13241	2020	20
2020	20	Beijing	Fangshan District	185674	2020	20	Shanghai	Huangpu District	16139	2020	20
2020	20	Beijing	Fengtai District	382402	2020	20	Shanghai	Jiading District	69492	2020	20
2020	20	Beijing	Haidian District	636603	2020	20	Shanghai	Jinshan District	20774	2020	20
2020	20	Beijing	Huairou District	80584	2020	20	Shanghai	Jingan District	31551	2020	20
2020	20	Beijing	Mentougou District	64463	2020	20	Shanghai	Minxing District	146822	2020	20
2020	20	Beijing	Miyun District	54788	2020	20	Shanghai	Pudongxin District	301977	2020	20
2020	20	Beijing	Pinggu District	43541	2020	20	Shanghai	Putuo District	29842	2020	20
2020	20	Beijing	Shijingshan District	125245	2020	20	Shanghai	Qingpu District	44989	2020	20
2020	20	Beijing	Shunyi District	227372	2020	20	Shanghai	Songjiang District	65331	2020	20
2020	20	Beijing	Tongzhou District	326307	2020	20	Shanghai	Xuhui District	32816	2020	20
2020	20	Beijing	Xicheng District	168808	2020	20	Shanghai	Yangpu District	33462	2020	20
2020	20	Beijing	Yanqing District	45731	2020	20	Shanghai	Changning District	19975	2020	20
2020	21	Beijing	Changping District	376125	2020	21	Shanghai	Baoshan District	78701	2020	21
2020	21	Beijing	Chaoyang District	851606	2020	21	Shanghai	Chongming District	0	2020	21
2020	21	Beijing	Daxing District	428726	2020	21	Shanghai	Fengxian District	43027	2020	21
2020	21	Beijing	Dongcheng District	129212	2020	21	Shanghai	Hongkou District	13697	2020	21
2020	21	Beijing	Fangshan District	225830	2020	21	Shanghai	Huangpu District	16997	2020	21
2020	21	Beijing	Fengtai District	489841	2020	21	Shanghai	Jiading District	69138	2020	21
2020	21	Beijing	Haidian District	847779	2020	21	Shanghai	Jinshan District	21533	2020	21
2020	21	Beijing	Huairou District	92126	2020	21	Shanghai	Jingan District	30343	2020	21
2020	21	Beijing	Mentougou District	78213	2020	21	Shanghai	Minxing District	140786	2020	21
2020	21	Beijing	Miyun District	59304	2020	21	Shanghai	Pudongxin District	332833	2020	21
2020	21	Beijing	Pinggu District	48043	2020	21	Shanghai	Putuo District	31544	2020	21
2020	21	Beijing	Shijingshan District	160958	2020	21	Shanghai	Qingpu District	47656	2020	21
2020	21	Beijing	Shunyi District	281332	2020	21	Shanghai	Songjiang District	68504	2020	21
2020	21	Beijing	Tongzhou District	412766	2020	21	Shanghai	Xuhui District	36052	2020	21
2020	21	Beijing	Xicheng District	219768	2020	21	Shanghai	Yangpu District	36077	2020	21
2020	21	Beijing	Yanqing District	47479	2020	21	Shanghai	Changning District	21214	2020	21
2020	22	Beijing	Changping District	268845	2020	22	Shanghai	Baoshan District	69074	2020	22
2020	22	Beijing	Chaoyang District	569761	2020	22	Shanghai	Chongming District	0	2020	22
2020	22	Beijing	Daxing District	299016	2020	22	Shanghai	Fengxian District	39673	2020	22
2020	22	Beijing	Dongcheng District	86099	2020	22	Shanghai	Hongkou District	11837	2020	22
2020	22	Beijing	Fangshan District	166445	2020	22	Shanghai	Huangpu District	14907	2020	22
2020	22	Beijing	Fengtai District	341892	2020	22	Shanghai	Jiading District	60113	2020	22
2020	22	Beijing	Haidian District	567305	2020	22	Shanghai	Jinshan District	20996	2020	22
2020	22	Beijing	Huairou District	70887	2020	22	Shanghai	Jingan District	26285	2020	22
2020	22	Beijing	Mentougou District	57475	2020	22	Shanghai	Minxing District	130654	2020	22
2020	22	Beijing	Miyun District	48106	2020	22	Shanghai	Pudongxin District	294570	2020	22
2020	22	Beijing	Pinggu District	38048	2020	22	Shanghai	Putuo District	27557	2020	22
2020	22	Beijing	Shijingshan District	111590	2020	22	Shanghai	Qingpu District	42636	2020	22
2020	22	Beijing	Shunyi District	201311	2020	22	Shanghai	Songjiang District	62113	2020	22
2020	22	Beijing	Tongzhou District	297523	2020	22	Shanghai	Xuhui District	30293	2020	22
2020	22	Beijing	Xicheng District	142833	2020	22	Shanghai	Yangpu District	30222	2020	22
2020	22	Beijing	Yanqing District	39021	2020	22	Shanghai	Changning District	17027	2020	22
