# Supplementary material for: Impact of battery electric vehicle usage on air quality in three Chinese first-tier cities
Source: Sci Rep. 2024 Jan 2;14:21. doi: 10.1038/s41598-023-50745-6 (PMC10761960; doi:10.1038/s41598-023-50745-6)
Supplement: Supplementary file 1 — Supplementary Information. [file 41598_2023_50745_MOESM1_ESM.zip › Supplementary material/Supplementary Data/Supplementary Data 3.xlsx]

## Sheet: Supplementary 3-1
Summary of Emission of Electric Vehicles of Various Pollutants in Three Major Cities in 2019
Beijing	Electricity (kWh)	Number of vehicles	Standard coal (t)	Energy consumption (TJ)	PM(t)	CO2(t)	SO2(t)	NOx(t)
Mini	4.15528e+07	38238	5106.84	149.477	1.34526	33.5371	14.1222	7.15168
Small	4.46765e+06	4099	549.074	16.0714	0.144639	3.60583	1.51838	0.768931
Medium	2.8101e+06	1472	345.361	10.1087	0.0909763	2.26802	0.955042	0.483648
SUV	3.07513e+07	35394	3779.34	110.621	0.995568	24.8193	10.4512	5.29264
Shanghai	Electricity (kWh)	Number of vehicles
Mini	1.10976e+07	6607	1363.89	39.9212	0.359282	8.95684	3.77164	1.91002
Small	88983.1	65	10.936	0.320097	0.00288081	0.071818	0.0302419	0.015315
Medium	1.5152e+06	303	186.218	5.45059	0.0490542	1.22291	0.514956	0.260782
SUV	1.08936e+07	7582	1338.82	39.1872	0.352677	8.79217	3.7023	1.8749
Shenzhen	Electricity (kWh)	Number of vehicles
Mini	1.09789e+06	1737	134.931	3.94942	0.0355439	0.886104	0.37313	0.188959
Small	38999.1	92	4.79298	0.140291	0.00126259	0.031476	0.0132543	0.00671216
Medium	105896	146	13.0146	0.380937	0.00342835	0.0854681	0.0359898	0.0182258
SUV	4.808e+06	2737	590.903	17.2957	0.155658	3.88053	1.63405	0.827509

## Sheet: Supplementary 3-2
Summary of Emission Reduction of Various Pollutants in Three Major Cities in 2019
City	Type		Energy consumption(TJ)			PM（t）			CO2（t）			SO2（t）			NOx(t)
		Number of vehicles	Fuel Cars	Electric Vehicles	Emission reduction	Fuel Cars	Electric Vehicles	Emission reduction	Fuel Cars	Electric Vehicles	Emission reduction	Fuel Cars	Electric Vehicles	Emission reduction	Fuel Cars	Electric Vehicles	Emission reduction
Beijing	Mini	38238	784.858	149.477	635.381	12.2288	1.34526	10.8835	56471.7	33.5371	56438.2	0	14.1222	-14.1222	11.6876	7.15168	4.53593
	Small	4099	112.437	16.0714	96.3653	1.40888	0.144639	1.26424	8092.61	3.60583	8089.01	0	1.51838	-1.51838	1.35133	0.768931	0.582395
	Medium	1472	65.3655	10.1087	55.2568	0.764191	0.0909763	0.673214	4713.81	2.26802	4711.54	0	0.955042	-0.955042	0.705221	0.483648	0.221573
	SUV	35394	1060.67	110.621	950.053	8.98241	0.995568	7.98685	76485.6	24.8193	76460.8	0	10.4512	-10.4512	7.69828	5.29264	2.40564
	All	79203	2023.33	286.278	1737.06	23.3843	2.57645	20.8078	145764	64.2303	145699	0	27.0468	-27.0468	21.4424	13.6969	7.74554
Shanghai	Mini	6607	183.46	39.9212	143.539	3.61096	0.359282	3.25168	13196.9	8.95684	13187.9	0	3.77164	-3.77164	2.91457	1.91002	1.00455
	Small	65	2.54065	0.320097	2.22056	0.0307221	0.00288081	0.0278413	182.933	0.071818	182.861	0	0.0302419	-0.0302419	0.0296387	0.015315	0.0143237
	Medium	303	31.5214	5.45059	26.0708	0.407864	0.0490542	0.35881	2274.43	1.22291	2273.2	0	0.514956	-0.514956	0.341983	0.260782	0.0812012
	SUV	7582	454.33	39.1872	415.142	3.58863	0.352677	3.23595	32775.7	8.79217	32766.9	0	3.7023	-3.7023	3.14678	1.8749	1.27188
	All	14557	671.852	84.8791	586.973	7.63818	0.763894	6.87428	48429.9	19.0437	48410.9	0	8.01913	-8.01913	6.43298	4.06101	2.37196
Shenzhen	Mini	1737	16.8088	3.94942	12.8594	0.342861	0.0355439	0.307317	1207	0.886104	1206.12	0	0.37313	-0.37313	0.26932	0.188959	0.080361
	Small	92	0.871623	0.140291	0.731332	0.0132277	0.00126259	0.0119652	62.5744	0.031476	62.5429	0	0.0132543	-0.0132543	0.010682	0.00671216	0.00396984
	Medium	146	2.10356	0.380937	1.72263	0.0288683	0.00342835	0.0254399	151.51	0.0854681	151.424	0	0.0359898	-0.0359898	0.0229975	0.0182258	0.00477168
	SUV	2737	130.669	17.2957	113.373	1.35544	0.155658	1.19979	9424.99	3.88053	9421.11	0	1.63405	-1.63405	0.965041	0.827509	0.137532
	All	4712	150.453	21.7664	128.687	1.7404	0.195893	1.54451	10846.1	4.88357	10841.2	0	2.05643	-2.05643	1.26804	1.04141	0.226635
All	All	98472	2845.64	392.924	2452.71	32.7628	3.53623	29.2266	205040	88.1576	204952	0	37.1223	-37.1223	29.1435	18.7993	10.3441

## Sheet: Supplementary 3-3
Forecast of Total Pollutants in Three Major Cities in 2019
	Beijing	Shanghai	Shenzhen	Total
Number of registered motor vehicles (in 10,000s)	636.5	422.6	349.9	1409
Number of registered battery electric vehicles (in 10,000s)	24.9851	17.6562	29.5192	72.1604
Number of registered gasoline vehicles (in 10,000s)	605.793	400.9	313.62	1320.31
Average annual mileage (in kilometers)	12090.1	12222.9	13568.8	37881.7
Annual total mileage (in 10,000s of kilometers)	7.69533e+06	5.16539e+06	4.74771e+06	1.76084e+07
Number of sample BEVs	79442	14603	4785	98830
Average annual mileage of sample BEVs (in kilometers)	5791.77	10308.2	7256.2	23356.2
Total annual mileage of sample BEVs (in 10,000s of kilometers)	46011	15053.1	3472.09	64536.2
Energy saving and emission reduction of sample BEVs (in TJ)	1737.06	586.973	128.687	2452.71
Reduction of PM2.5 emissions by sample BEVs (in tons)	20.8078	6.87428	1.54451	29.2266
Reduction of CO2 emissions by sample BEVs (in tons)	145699	48410.9	10841.2	204952
Reduction of SO2 emissions by sample BEVs (in tons)	-27.0468	-8.01913	-2.05643	-37.1223
Reduction of NOx emissions by sample BEVs (in tons)	7.74554	2.37196	0.226635	10.3441
Energy saving and emission reduction per 10,000 kilometers (in TJ)	0.037753	0.0389936	0.0370632	0.0380053
Reduction of PM2.5 emissions per 10,000 kilometers (in tons)	0.000452236	0.00045667	0.000444835	0.000452872
CO2 emission reduction (in tons)	3.16662	3.21601	3.12238	3.17576
SO2 emission reduction per 10,000 kilometers (in tons)	-0.000587832	-0.000532724	-0.000592273	-0.000575217
NOx emission reduction per 10,000 kilometers (in tons)	0.000168341	0.000157573	6.52733e-05	0.000160284
Total energy consumption and emission reduction of the city (TJ)	11404.1	8415.17	14845.2	34273
Total PM2.5 emission reduction of the city (in tons)	136.608	98.5536	178.174	408.398
Total CO2 emission reduction of the city (in tons)	956547	694046	1.25063e+06	2.86389e+06
Total SO2 emission reduction of the city (in tons)	-177.568	-114.967	-237.228	-518.729
Total NOx emission reduction of the city (in tons)	50.8511	34.0058	26.1444	144.544
Prediction of pure electric vehicle ownership in 2030 / 10,000 units	305.52	202.848	167.952	676.32
Total energy consumption and emission reduction in 2030 (TJ)	139451	96680.1	84463.4	973701
Total PM2.5 emission reduction in urban areas in 2030 (tons)	1670.45	1132.26	1013.73	11602.6
Total CO2 emission reduction in urban areas in 2030 (tons)	1.16967e+07	7.97374e+06	7.1156e+06	8.13636e+07
Total SO2 emission reduction in urban areas in 2030 (tons)	-2171.31	-1320.83	-1349.73	-14737.2
Total NOx emission reduction in urban areas in 2030 (tons)	621.811	390.685	148.751	4106.51
