# Supplementary material for: Impact of battery electric vehicle usage on air quality in three Chinese first-tier cities
Source: Sci Rep. 2024 Jan 2;14:21. doi: 10.1038/s41598-023-50745-6 (PMC10761960; doi:10.1038/s41598-023-50745-6)
Supplement: Supplementary file 1 — Supplementary Information. [file 41598_2023_50745_MOESM1_ESM.zip › Supplementary material/Supplementary Data/Supplementary Data 4.xlsx]

## Sheet: SHEETS
SHEET_NAME	Unit
CO_TOTAL	[t]
CO2_TOTAL	[t]
CH4_TOTAL	[t]
VOC_TOTAL	[t]
SO2_TOTAL	[t]
PM_TSP_TOTAL	[t]
PM_10_TOTAL	[t]
PM_2.5_TOTAL	[t]
NOX_TOTAL	[t]
NO2_TOTAL	[t]
NO_TOTAL	[t]
NMVOC_TOTAL	[t]
N2O_TOTAL	[t]
EC_TOTAL	[TJ]
NMVOCSPEC_TOTAL	[kg]

## Sheet: CO_TOTAL
Category	Fuel	Segment	Euro Standard	Emission	Pollutant [t]	Beijing	Shanghai	Shenzhen	Total
Passenger Cars	Petrol	Mini	Euro 5	Total	CO	101.746	17.8913	1.68744	121.324
Passenger Cars	Petrol	Small	Euro 5	Total	CO	11.6847	0.162852	0.065396	11.9129
Passenger Cars	Petrol	Medium	Euro 5	Total	CO	6.24718	2.03282	0.142294	8.42229
Passenger Cars	Petrol	Large-SUV-Executive	Euro 5	Total	CO	64.2823	18.1334	6.57239	88.9881
Passenger Cars	Petrol	All	Euro 5	Total	CO	183.96	38.2204	8.46752	230.648

## Sheet: CO2_TOTAL
Category	Fuel	Segment	Euro Standard	Emission	Pollutant [t]	Beijing	Shanghai	Shenzhen	Total
Passenger Cars	Petrol	Mini	Euro 5	Total	CO2	56471.7	13196.9	1207	70875.6
Passenger Cars	Petrol	Small	Euro 5	Total	CO2	8092.61	182.933	62.5744	8338.12
Passenger Cars	Petrol	Medium	Euro 5	Total	CO2	4713.81	2274.43	151.51	7139.74
Passenger Cars	Petrol	Large-SUV-Executive	Euro 5	Total	CO2	76485.6	32775.7	9424.99	118686
Passenger Cars	Petrol	All	Euro 5	Total	CO2	145764	48429.9	10846.1	205040

## Sheet: CH4_TOTAL
Category	Fuel	Segment	Euro Standard	Emission	Pollutant [t]	Beijing	Shanghai	Shenzhen	Total
Passenger Cars	Petrol	Mini	Euro 5	Total	CH4	1.92764	0.340131	0.0410775	2.30884
Passenger Cars	Petrol	Small	Euro 5	Total	CH4	0.222084	0.00289383	0.00158479	0.226563
Passenger Cars	Petrol	Medium	Euro 5	Total	CH4	0.12046	0.0384183	0.00345865	0.162337
Passenger Cars	Petrol	Large-SUV-Executive	Euro 5	Total	CH4	1.41591	0.338027	0.162393	1.91633
Passenger Cars	Petrol	All	Euro 5	Total	CH4	3.68609	0.71947	0.208514	4.61407

## Sheet: VOC_TOTAL
Category	Fuel	Segment	Euro Standard	Emission	Pollutant [t]	Beijing	Shanghai	Shenzhen	Total
Passenger Cars	Petrol	Mini	Euro 5	Total	VOC	64.8451	14.7013	1.97718	81.5235
Passenger Cars	Petrol	Small	Euro 5	Total	VOC	8.21864	0.149113	0.106292	8.47404
Passenger Cars	Petrol	Medium	Euro 5	Total	VOC	2.17451	0.406055	0.108692	2.68926
Passenger Cars	Petrol	Large-SUV-Executive	Euro 5	Total	VOC	31.8934	7.43735	2.62997	41.9607
Passenger Cars	Petrol	All	Euro 5	Total	VOC	107.132	22.6938	4.82214	134.648

## Sheet: SO2_TOTAL
Category	Fuel	Segment	Euro Standard	Emission	Pollutant [t]	Beijing	Shanghai	Shenzhen	Total
Passenger Cars	Petrol	Mini	Euro 5	Total	SO2	0	0	0	0
Passenger Cars	Petrol	Small	Euro 5	Total	SO2	0	0	0	0
Passenger Cars	Petrol	Medium	Euro 5	Total	SO2	0	0	0	0
Passenger Cars	Petrol	Large-SUV-Executive	Euro 5	Total	SO2	0	0	0	0
Passenger Cars	Petrol	All	Euro 5	Total	SO2	0	0	0	0

## Sheet: PM_TSP_TOTAL
Category	Fuel	Segment	Euro Standard	Emission	Pollutant [t]	Beijing	Shanghai	Shenzhen	Total
Passenger Cars	Petrol	Mini	Euro 5	Total	PM TSP	12.2288	3.61096	0.342861	16.1826
Passenger Cars	Petrol	Small	Euro 5	Total	PM TSP	1.40888	0.0307221	0.0132277	1.45283
Passenger Cars	Petrol	Medium	Euro 5	Total	PM TSP	0.764191	0.407864	0.0288683	1.20092
Passenger Cars	Petrol	Large-SUV-Executive	Euro 5	Total	PM TSP	8.98241	3.58863	1.35544	13.9265
Passenger Cars	Petrol	All	Euro 5	Total	PM TSP	23.3843	7.63818	1.7404	32.7628

## Sheet: PM_10_TOTAL
Category	Fuel	Segment	Euro Standard	Emission	Pollutant [t]	Beijing	Shanghai	Shenzhen	Total
Passenger Cars	Petrol	Mini	Euro 5	Total	PM 10	8.90469	2.62797	0.249527	11.7822
Passenger Cars	Petrol	Small	Euro 5	Total	PM 10	1.02591	0.0223588	0.00962685	1.0579
Passenger Cars	Petrol	Medium	Euro 5	Total	PM 10	0.556465	0.296834	0.0210097	0.874309
Passenger Cars	Petrol	Large-SUV-Executive	Euro 5	Total	PM 10	6.54077	2.61172	0.986461	10.139
Passenger Cars	Petrol	All	Euro 5	Total	PM 10	17.0278	5.55889	1.26662	23.8534

## Sheet: PM_2.5_TOTAL
Category	Fuel	Segment	Euro Standard	Emission	Pollutant [t]	Beijing	Shanghai	Shenzhen	Total
Passenger Cars	Petrol	Mini	Euro 5	Total	PM 2.5	4.55121	1.34058	0.127288	6.01908
Passenger Cars	Petrol	Small	Euro 5	Total	PM 2.5	0.524348	0.0114057	0.00491084	0.540664
Passenger Cars	Petrol	Medium	Euro 5	Total	PM 2.5	0.284411	0.151421	0.0107174	0.446549
Passenger Cars	Petrol	Large-SUV-Executive	Euro 5	Total	PM 2.5	3.34301	1.33229	0.503212	5.17851
Passenger Cars	Petrol	All	Euro 5	Total	PM 2.5	8.70298	2.8357	0.646129	12.1848

## Sheet: NOX_TOTAL
Category	Fuel	Segment	Euro Standard	Emission	Pollutant [t]	Beijing	Shanghai	Shenzhen	Total
Passenger Cars	Petrol	Mini	Euro 5	Total	NOx	11.6876	2.91457	0.26932	14.8715
Passenger Cars	Petrol	Small	Euro 5	Total	NOx	1.35133	0.0296387	0.010682	1.39165
Passenger Cars	Petrol	Medium	Euro 5	Total	NOx	0.705221	0.341983	0.0229975	1.0702
Passenger Cars	Petrol	Large-SUV-Executive	Euro 5	Total	NOx	7.69828	3.14678	0.965041	11.8101
Passenger Cars	Petrol	All	Euro 5	Total	NOx	21.4424	6.43298	1.26804	29.1435

[truncated: 6 more sheets: NO2_TOTAL, NO_TOTAL, NMVOC_TOTAL, N2O_TOTAL, EC_TOTAL, NMVOCSPEC_TOTAL]
