# Supplementary material for: Impact of battery electric vehicle usage on air quality in three Chinese first-tier cities
Source: Sci Rep. 2024 Jan 2;14:21. doi: 10.1038/s41598-023-50745-6 (PMC10761960; doi:10.1038/s41598-023-50745-6)
Supplement: Supplementary file 1 — Supplementary Information. [file 41598_2023_50745_MOESM1_ESM.zip › Supplementary material/Supplementary Data/Supplementary Data 5.xlsx]

## Sheet: SHEETS
SHEET_NAME	Unit
HOT_CO	[g/km]
HOT_NOX	[g/km]
HOT_VOC	[g/km]
HOT_PM_EXHAUST	[g/km]
HOT_EC	[MJ/km]
HOT_CH4	[g/km]
HOT_NH3	[g/km]
HOT_N2O	[g/km]
HOT_SPN23	[#^-15/km]
COLD_CO
COLD_NOX
COLD_VOC
COLD_PM_EXHAUST
COLD_EC
COLD2_PM_EXHAUST	[g/km]
COLD2_SPN23	[#^-15/km]
BETA_VEH_CO	[%]
BETA_VEH_NOX	[%]
BETA_VEH_VOC	[%]
BETA_VEH_PM_EXHAUST	[%]
BETA_VEH_EC	[%]
BETA_VEH_SPN23	[#^-15/km]
MIL_DEG_CO	[%]
MIL_DEG_NOX	[%]
MIL_DEG_VOC	[%]
EVAP_DRN_CON	[g/day]
EVAP_DRN_UN	[g/day]
EVAP_WSC_CON	[g/procedure]
EVAP_WSC_UN	[g/procedure]
EVAP_HSC_CON	[g/procedure]
EVAP_HSC_UN	[g/procedure]
EVAP_HSF_CON	[g/procedure]
EVAP_HSF_UN	[g/procedure]
EVAP_WRLC_CON	[g/trip]
EVAP_WRLC_UN	[g/trip]
EVAP_HRLC_CON	[g/trip]
EVAP_HRLC_UN	[g/trip]
EVAP_HRLF_CON	[g/trip]
EVAP_HRLF_UN	[g/trip]

## Sheet: HOT_CO
Category	Fuel	Segment	Euro Standard	Pollutant [g/km]	BJ_OP [g/km]	SH_OP [g/km]	SZ_OP [g/km]	BJ_PK [g/km]	SH_PK [g/km]	SZ_PK [g/km]	BJ_R [g/km]	SH_R [g/km]	SZ_R [g/km]	BJ_H [g/km]	SH_H [g/km]	SZ_H [g/km]	BJ_T [g/km]	SH_T [g/km]	SZ_T [g/km]
Passenger Cars	Petrol	Mini	Euro 5	CO	0.264589	0.251678	0	0.293087	0.268778	0	0	0	0	0.256813	0.247478	0.246903	0.814489	0.767935	0.246903
Passenger Cars	Petrol	Small	Euro 5	CO	0.255722	0.276413	0	0.27649	0.299909	0	0	0	0	0.259402	0.256993	0.249452	0.791613	0.833315	0.249452
Passenger Cars	Petrol	Medium	Euro 5	CO	0.258026	0.250634	0	0.280826	0.266749	0	0	0	0	0.25347	0.251469	0.2496	0.792322	0.768851	0.2496
Passenger Cars	Petrol	Large-SUV-Executive	Euro 5	CO	0.252287	0.254865	0	0.269954	0.27487	0	0	0	0	0.249012	0.253175	0.245249	0.771252	0.782911	0.245249

## Sheet: HOT_NOX
Category	Fuel	Segment	Euro Standard	Pollutant [g/km]	BJ_OP [g/km]	SH_OP [g/km]	SZ_OP [g/km]	BJ_PK [g/km]	SH_PK [g/km]	SZ_PK [g/km]	BJ_R [g/km]	SH_R [g/km]	SZ_R [g/km]	BJ_H [g/km]	SH_H [g/km]	SZ_H [g/km]	BJ_T [g/km]	SH_T [g/km]	SZ_T [g/km]
Passenger Cars	Petrol	Mini	Euro 5	NOx	0.0486089	0.0417713	0	0.0554424	0.0500926	0	0	0	0	0.0450511	0.0379691	0.0372993	0.149102	0.129833	0.0372993
Passenger Cars	Petrol	Small	Euro 5	NOx	0.0444351	0.0522733	0	0.0522925	0.0562834	0	0	0	0	0.0463799	0.0451493	0.0399433	0.143108	0.153706	0.0399433
Passenger Cars	Petrol	Medium	Euro 5	NOx	0.0456949	0.0409551	0	0.0532946	0.0494036	0	0	0	0	0.0430365	0.0416129	0.0400758	0.142026	0.131972	0.0400758
Passenger Cars	Petrol	Large-SUV-Executive	Euro 5	NOx	0.0422192	0.043925	0	0.0504682	0.0518785	0	0	0	0	0.039538	0.0428386	0.0349454	0.132225	0.138642	0.0349454

## Sheet: HOT_VOC
Category	Fuel	Segment	Euro Standard	Pollutant [g/km]	BJ_OP [g/km]	SH_OP [g/km]	SZ_OP [g/km]	BJ_PK [g/km]	SH_PK [g/km]	SZ_PK [g/km]	BJ_R [g/km]	SH_R [g/km]	SZ_R [g/km]	BJ_H [g/km]	SH_H [g/km]	SZ_H [g/km]	BJ_T [g/km]	SH_T [g/km]	SZ_T [g/km]
Passenger Cars	Petrol	Mini	Euro 5	VOC	0.00962512	0.00820477	0	0.0122029	0.0100291	0	0	0	0	0.00881808	0.00758431	0.00748151	0.0306461	0.0258181	0.00748151
Passenger Cars	Petrol	Small	Euro 5	VOC	0.00869531	0.0107347	0	0.0107417	0.012788	0	0	0	0	0.00909795	0.00883804	0.00789742	0.0285349	0.0323607	0.00789742
Passenger Cars	Petrol	Medium	Euro 5	VOC	0.00895093	0.00806511	0	0.0111306	0.00983523	0	0	0	0	0.0084304	0.00817733	0.00791906	0.028512	0.0260777	0.00791906
Passenger Cars	Petrol	Large-SUV-Executive	Euro 5	VOC	0.00828329	0.00859659	0	0.0101399	0.0105945	0	0	0	0	0.00783174	0.00839431	0.00713037	0.0262549	0.0275854	0.00713037

## Sheet: HOT_PM_EXHAUST
Category	Fuel	Segment	Euro Standard	Pollutant [g/km]	BJ_OP [g/km]	SH_OP [g/km]	SZ_OP [g/km]	BJ_PK [g/km]	SH_PK [g/km]	SZ_PK [g/km]	BJ_R [g/km]	SH_R [g/km]	SZ_R [g/km]	BJ_H [g/km]	SH_H [g/km]	SZ_H [g/km]	BJ_T [g/km]	SH_T [g/km]	SZ_T [g/km]
Passenger Cars	Petrol	Mini	Euro 5	PM Exhaust	0.000655	0.000655	0	0.000655	0.000655	0	0	0	0	0.000655	0.000655	0.000655	0.001965	0.001965	0.000655
Passenger Cars	Petrol	Small	Euro 5	PM Exhaust	0.000655	0.000655	0	0.000655	0.000655	0	0	0	0	0.000655	0.000655	0.000655	0.001965	0.001965	0.000655
Passenger Cars	Petrol	Medium	Euro 5	PM Exhaust	0.000655	0.000655	0	0.000655	0.000655	0	0	0	0	0.000655	0.000655	0.000655	0.001965	0.001965	0.000655
Passenger Cars	Petrol	Large-SUV-Executive	Euro 5	PM Exhaust	0.000655	0.000655	0	0.000655	0.000655	0	0	0	0	0.000655	0.000655	0.000655	0.001965	0.001965	0.000655

## Sheet: HOT_EC
Category	Fuel	Segment	Euro Standard	Pollutant [MJ/km]	BJ_OP [MJ/km]	SH_OP [MJ/km]	SZ_OP [MJ/km]	BJ_PK [MJ/km]	SH_PK [MJ/km]	SZ_PK [MJ/km]	BJ_R [MJ/km]	SH_R [MJ/km]	SZ_R [MJ/km]	BJ_H [MJ/km]	SH_H [MJ/km]	SZ_H [MJ/km]	BJ_T [MJ/km]	SH_T [MJ/km]	SZ_T [MJ/km]
Passenger Cars	Petrol	Mini	Euro 5	EC	3.25319	2.6291	0	3.86451	3.38699	0	0	0	0	2.92748	2.302	2.24793	10.0452	8.3181	2.24793
Passenger Cars	Petrol	Small	Euro 5	EC	3.69654	4.53795	0	4.53994	4.96449	0	0	0	0	3.9104	3.77523	3.20662	12.1469	13.2777	3.20662
Passenger Cars	Petrol	Medium	Euro 5	EC	4.27936	3.72599	0	5.28901	4.75445	0	0	0	0	3.96056	3.79858	3.63125	13.5289	12.279	3.63125
Passenger Cars	Petrol	Large-SUV-Executive	Euro 5	EC	5.93054	6.27076	0	7.69985	8.03216	0	0	0	0	5.42716	6.05236	4.66015	19.0575	20.3553	4.66015

## Sheet: HOT_CH4
Category	Fuel	Segment	Euro Standard	Pollutant [g/km]	BJ_OP [g/km]	SH_OP [g/km]	SZ_OP [g/km]	BJ_PK [g/km]	SH_PK [g/km]	SZ_PK [g/km]	BJ_R [g/km]	SH_R [g/km]	SZ_R [g/km]	BJ_H [g/km]	SH_H [g/km]	SZ_H [g/km]	BJ_T [g/km]	SH_T [g/km]	SZ_T [g/km]
Passenger Cars	Petrol	Mini	Euro 5	CH4	0.00287	0.00287	0	0.00287	0.00287	0	0	0	0	0.00508	0.00508	0.00508	0.01082	0.01082	0.00508
Passenger Cars	Petrol	Small	Euro 5	CH4	0.00287	0.00287	0	0.00287	0.00287	0	0	0	0	0.00508	0.00508	0.00508	0.01082	0.01082	0.00508
Passenger Cars	Petrol	Medium	Euro 5	CH4	0.00287	0.00287	0	0.00287	0.00287	0	0	0	0	0.00508	0.00508	0.00508	0.01082	0.01082	0.00508
Passenger Cars	Petrol	Large-SUV-Executive	Euro 5	CH4	0.00287	0.00287	0	0.00287	0.00287	0	0	0	0	0.00508	0.00508	0.00508	0.01082	0.01082	0.00508

## Sheet: HOT_NH3
Category	Fuel	Segment	Euro Standard	POLLUTANT_ID	BJ_OP	SH_OP	SZ_OP	BJ_PK	SH_PK	SZ_PK	BJ_R	SH_R	SZ_R	BJ_H	SH_H	SZ_H	BJ_T	SH_T	SZ_T
Passenger Cars	Petrol	Mini	Euro 5	NH3	0.00458298	0.00505786	0	0.00458298	0.00505786	0	0	0	0	0.0219003	0.0219871	0.0217782	0.0310662	0.0321028	0.0217782
Passenger Cars	Petrol	Small	Euro 5	NH3	0.00463288	0.00490342	0	0.00463288	0.00490342	0	0	0	0	0.0219094	0.0219589	0.0217782	0.0311751	0.0317657	0.0217782
Passenger Cars	Petrol	Medium	Euro 5	NH3	0.00499904	0.00568875	0	0.00499904	0.00568875	0	0	0	0	0.0219763	0.0221025	0.0217782	0.0319744	0.03348	0.0217782
Passenger Cars	Petrol	Large-SUV-Executive	Euro 5	NH3	0.00444518	0.00490481	0	0.00444518	0.00490481	0	0	0	0	0.0218751	0.0219591	0.0217782	0.0307654	0.0317687	0.0217782

## Sheet: HOT_N2O
Category	Fuel	Segment	Euro Standard	Pollutant [g/km]	BJ_OP [g/km]	SH_OP [g/km]	SZ_OP [g/km]	BJ_PK [g/km]	SH_PK [g/km]	SZ_PK [g/km]	BJ_R [g/km]	SH_R [g/km]	SZ_R [g/km]	BJ_H [g/km]	SH_H [g/km]	SZ_H [g/km]	BJ_T [g/km]	SH_T [g/km]	SZ_T [g/km]
Passenger Cars	Petrol	Mini	Euro 5	N2O	0.00224324	0.00236905	0	0.00224324	0.00236905	0	0	0	0	0.00122854	0.00144948	0.000918	0.00571502	0.00618759	0.000918
Passenger Cars	Petrol	Small	Euro 5	N2O	0.00225646	0.00232814	0	0.00225646	0.00232814	0	0	0	0	0.00125176	0.00137763	0.000918	0.00576468	0.0060339	0.000918
Passenger Cars	Petrol	Medium	Euro 5	N2O	0.00235347	0.0025362	0	0.00235347	0.0025362	0	0	0	0	0.00142211	0.001743	0.000918	0.00612905	0.0068154	0.000918
Passenger Cars	Petrol	Large-SUV-Executive	Euro 5	N2O	0.00220673	0.0023285	0	0.00220673	0.0023285	0	0	0	0	0.00116443	0.00137827	0.000918	0.0055779	0.00603528	0.000918

## Sheet: HOT_SPN23
Category	Fuel	Segment	Euro Standard	Pollutant [g/km]	BJ_OP [g/km]	SH_OP [g/km]	SZ_OP [g/km]	BJ_PK [g/km]	SH_PK [g/km]	SZ_PK [g/km]	BJ_R [g/km]	SH_R [g/km]	SZ_R [g/km]	BJ_H [g/km]	SH_H [g/km]	SZ_H [g/km]	BJ_T [g/km]	SH_T [g/km]	SZ_T [g/km]
Passenger Cars	Petrol	Mini	Euro 5	SPN23	6.87499e+11	6.87499e+11	0	6.87499e+11	6.87499e+11	0	0	0	0	6.87499e+11	6.87499e+11	6.87499e+11	2.0625e+12	2.0625e+12	6.87499e+11
Passenger Cars	Petrol	Small	Euro 5	SPN23	6.87499e+11	6.87499e+11	0	6.87499e+11	6.87499e+11	0	0	0	0	6.87499e+11	6.87499e+11	6.87499e+11	2.0625e+12	2.0625e+12	6.87499e+11
Passenger Cars	Petrol	Medium	Euro 5	SPN23	6.87499e+11	6.87499e+11	0	6.87499e+11	6.87499e+11	0	0	0	0	6.87499e+11	6.87499e+11	6.87499e+11	2.0625e+12	2.0625e+12	6.87499e+11
Passenger Cars	Petrol	Large-SUV-Executive	Euro 5	SPN23	6.87499e+11	6.87499e+11	0	6.87499e+11	6.87499e+11	0	0	0	0	6.87499e+11	6.87499e+11	6.87499e+11	2.0625e+12	2.0625e+12	6.87499e+11

[truncated: 30 more sheets: COLD_CO, COLD_NOX, COLD_VOC, COLD_PM_EXHAUST, COLD_EC, COLD2_PM_EXHAUST, COLD2_SPN23, BETA_VEH_CO, BETA_VEH_NOX, BETA_VEH_VOC, BETA_VEH_PM_EXHAUST, BETA_VEH_EC, BETA_VEH_SPN23, MIL_DEG_CO, MIL_DEG_NOX, MIL_DEG_VOC, EVAP_DRN_CON, EVAP_DRN_UN, EVAP_WSC_CON, EVAP_WSC_UN …]
